# Supplementary material for: Mortality During In-Hospital Stay and the First 24 h After Decompressive Craniectomy in Severe Traumatic Brain Injury: A Multi-Center, Retrospective Propensity Score-Matched Study
Source: J Clin Med. 2025 Aug 6;14(15):5540. doi: 10.3390/jcm14155540 (PMC12347506; doi:10.3390/jcm14155540)
Supplement: Supplementary file 1 [file jcm-14-05540-s001.zip]

Archive with 1 entries (1 files):
- jcm-3740195-supplementary.pdf
